# Supplementary material for: New Insights into Mucosa-Associated Microbiota in Paired Tumor and Non-Tumor Adjacent Mucosal Tissues in Colorectal Cancer Patients
Source: Cancers (Basel). 2024 Nov 29;16(23):4008. doi: 10.3390/cancers16234008 (PMC11640486; doi:10.3390/cancers16234008)
Supplement: Supplementary file 1 [file cancers-16-04008-s001.zip]

Archive with 1 entries (1 files):
- cancers-3298359-supplementary.pdf
